# Supplementary material for: Durability of Protection Post–Primary COVID-19 Vaccination in the United States
Source: Vaccines (Basel). 2022 Sep 3;10(9):1458. doi: 10.3390/vaccines10091458 (PMC9505933; doi:10.3390/vaccines10091458)
Supplement: Supplementary file 1 [file vaccines-10-01458-s001.zip]

Archive with 1 entries (1 files):
- vaccines-1794644-supplementary.pdf
